# Supplementary material for: Homozygous Pro1066Arg MYBPC3 Pathogenic Variant in a 26Mb Region of Homozygosity Associated with Severe Hypertrophic Cardiomyopathy in a Patient of an Apparent Non-Consanguineous Family
Source: Life (Basel). 2022 Jul 12;12(7):1035. doi: 10.3390/life12071035 (PMC9316903; doi:10.3390/life12071035)
Supplement: Supplementary file 1 [file life-12-01035-s001.zip › Table S1.xlsx]

## Sheet: Cardiomyopathy genes 
	Supplementary Table 1. Genes included in the Cardiomyopathies panel
	Symbol	Name	Location	ENSEMBL_Gene_ID	OMIM_ID
	A2ML1	alpha-2-macroglobulin like 1	12p13.31	ENSG00000166535	610627
	AARS2	alanyl-tRNA synthetase 2, mitochondrial	6p21.1	ENSG00000124608	612035
	ABCC9	ATP binding cassette subfamily C member 9	12p12.1	ENSG00000069431	601439
	ACAD9	acyl-CoA dehydrogenase family member 9	3q21.3	ENSG00000177646	611103
	ACADVL	acyl-CoA dehydrogenase very long chain	17p13.1	ENSG00000072778	609575
	ACTA1	actin alpha 1, skeletal muscle	1q42.13	ENSG00000143632	102610
	ACTC1	actin alpha cardiac muscle 1	15q14	ENSG00000159251	102540
	ACTN2	actinin alpha 2	1q43	ENSG00000077522	102573
	AGK	acylglycerol kinase	7q34	ENSG00000006530	610345
	AGL	amylo-alpha-1, 6-glucosidase, 4-alpha-glucanotransferase	1p21.2	ENSG00000162688	610860
	AGPAT2	1-acylglycerol-3-phosphate O-acyltransferase 2	9q34.3	ENSG00000169692	603100
	AKT1	AKT serine/threonine kinase 1	14q32.33	ENSG00000142208	164730
	ALMS1	ALMS1 centrosome and basal body associated protein	2p13.1	ENSG00000116127	606844
	ALPK3	alpha kinase 3	15q25.3	ENSG00000136383	617608
	ANK2	ankyrin 2	4q25-q26	ENSG00000145362	106410
	ANKRD1	ankyrin repeat domain 1	10q23.31	ENSG00000148677	609599
	ANO5	anoctamin 5	11p14.3	ENSG00000171714	608662
	ATP5F1E	ATP synthase F1 subunit epsilon	20q13.32	ENSG00000124172	606153
	ATPAF2	ATP synthase mitochondrial F1 complex assembly factor 2	17p11.2	ENSG00000171953	608918
	BAG3	BAG cochaperone 3	10q26.11	ENSG00000151929	603883
	BRAF	B-Raf proto-oncogene, serine/threonine kinase	7q34	ENSG00000157764	164757
	BSCL2	BSCL2 lipid droplet biogenesis associated, seipin	11q12.3	ENSG00000168000	606158
	C10orf71	chromosome 10 open reading frame 71	10q11.23	ENSG00000177354
	CACNA1C	calcium voltage-gated channel subunit alpha1 C	12p13.33	ENSG00000151067	114205
	CALR	calreticulin	19p13.13	ENSG00000179218	109091
	CALR3	calreticulin 3	19p13.11	ENSG00000269058	611414
	CASQ2	calsequestrin 2	1p13.1	ENSG00000118729	114251
	CASZ1	castor zinc finger 1	1p36.22	ENSG00000130940	609895
	CAV3	caveolin 3	3p25.3	ENSG00000182533	601253
	CBL	Cbl proto-oncogene	11q23.3	ENSG00000110395	165360
	CCN4	cellular communication network factor 4	8q24.22	ENSG00000104415	603398
	CDH2	cadherin 2	18q12.1	ENSG00000170558	114020
	CHRM2	cholinergic receptor muscarinic 2	7q33	ENSG00000181072	118493
	COA5	cytochrome c oxidase assembly factor 5	2q11.2	ENSG00000183513	613920
	COA6	cytochrome c oxidase assembly factor 6	1q42.2	ENSG00000168275	614772
	COL7A1	collagen type VII alpha 1 chain	3p21.31	ENSG00000114270	120120
	COQ2	coenzyme Q2, polyprenyltransferase	4q21.23	ENSG00000173085	609825
	COX6B1	cytochrome c oxidase subunit 6B1	19q13.12	ENSG00000126267	124089
	COX15	cytochrome c oxidase assembly homolog COX15	10q24.2	ENSG00000014919	603646
	CRYAB	crystallin alpha B	11q23.1	ENSG00000109846	123590
	CSRP3	cysteine and glycine rich protein 3	11p15.1	ENSG00000129170	600824
	CTNNA1	catenin alpha 1	5q31.2	ENSG00000044115	116805
	CTNNA3	catenin alpha 3	10q21.3	ENSG00000183230	607667
	CTNNB1	catenin beta 1	3p22.1	ENSG00000168036	116806
	DES	desmin	2q35	ENSG00000175084	125660
	DLD	dihydrolipoamide dehydrogenase	7q31.1	ENSG00000091140	238331
	DMD	dystrophin	Xp21.2-p21.1	ENSG00000198947	300377
	DNAJC19	DnaJ heat shock protein family (Hsp40) member C19	3q26.33	ENSG00000205981	608977
	DNM1L	dynamin 1 like	12p11.21	ENSG00000087470	603850
	DOLK	dolichol kinase	9q34.11	ENSG00000175283	610746
	DSC2	desmocollin 2	18q12.1	ENSG00000134755	125645
	DSG2	desmoglein 2	18q12.1	ENSG00000046604	125671
	DSP	desmoplakin	6p24.3	ENSG00000096696	125647
	DTNA	dystrobrevin alpha	18q12.1	ENSG00000134769	601239
	ELAC2	elaC ribonuclease Z 2	17p12	ENSG00000006744	605367
	EMD	emerin	Xq28	ENSG00000102119	300384
	EYA4	EYA transcriptional coactivator and phosphatase 4	6q23.2	ENSG00000112319	603550
	FAH	fumarylacetoacetate hydrolase	15q25.1	ENSG00000103876	613871
	FBXO32	F-box protein 32	8q24.13	ENSG00000156804	606604
	FHL1	four and a half LIM domains 1	Xq26.3	ENSG00000022267	300163
	FHL2	four and a half LIM domains 2	2q12.2	ENSG00000115641	602633
	FHOD3	formin homology 2 domain containing 3	18q12.2	ENSG00000134775	609691
	FKRP	fukutin related protein	19q13.32	ENSG00000181027	606596
	FKTN	fukutin	9q31.2	ENSG00000106692	607440
	FLNC	filamin C	7q32.1	ENSG00000128591	102565
	FOXRED1	FAD dependent oxidoreductase domain containing 1	11q24.2	ENSG00000110074	613622
	FXN	frataxin	9q21.11	ENSG00000165060	606829
	GAA	alpha glucosidase	17q25.3	ENSG00000171298	606800
	GATA4	GATA binding protein 4	8p23.1	ENSG00000136574	600576
	GATA5	GATA binding protein 5	20q13.33	ENSG00000130700	611496
	GATA6	GATA binding protein 6	18q11.2	ENSG00000141448	601656
	GATAD1	GATA zinc finger domain containing 1	7q21.2	ENSG00000157259	614518
	GFM1	G elongation factor mitochondrial 1	3q25.32	ENSG00000168827	606639
	GLA	galactosidase alpha	Xq22.1	ENSG00000102393	300644
	GLB1	galactosidase beta 1	3p22.3	ENSG00000170266	611458
	GNPTAB	N-acetylglucosamine-1-phosphate transferase subunits alpha and beta	12q23.2	ENSG00000111670	607840
	GSK3B	glycogen synthase kinase 3 beta	3q13.33	ENSG00000082701	605004
	GUSB	glucuronidase beta	7q11.21	ENSG00000169919	611499
	GYG1	glycogenin 1	3q24	ENSG00000163754	603942
	HCN4	hyperpolarization activated cyclic nucleotide gated potassium channel 4	15q24.1	ENSG00000138622	605206
	HFE	homeostatic iron regulator	6p22.2	ENSG00000010704	613609
	HRAS	HRas proto-oncogene, GTPase	11p15.5	ENSG00000174775	190020
	IDH2	isocitrate dehydrogenase (NADP(+)) 2	15q26.1	ENSG00000182054	147650
	ILK	integrin linked kinase	11p15.4	ENSG00000166333	602366
	ISM2	isthmin 2	14q24.3	ENSG00000100593	612684
	JARID2	jumonji and AT-rich interaction domain containing 2	6p22.3	ENSG00000008083	601594
	JPH2	junctophilin 2	20q13.12	ENSG00000149596	605267
	JUP	junction plakoglobin	17q21.2	ENSG00000173801	173325
	KAT6B	lysine acetyltransferase 6B	10q22.2	ENSG00000156650	605880
	KCNH2	potassium voltage-gated channel subfamily H member 2	7q36.1	ENSG00000055118	152427
	KCNJ2	potassium inwardly rectifying channel subfamily J member 2	17q24.3	ENSG00000123700	600681
	KCNJ8	potassium inwardly rectifying channel subfamily J member 8	12p12.1	ENSG00000121361	600935
	KCNQ1	potassium voltage-gated channel subfamily Q member 1	11p15.5-p15.4	ENSG00000053918	607542
	KLF10	Kruppel like factor 10	8q22.3	ENSG00000155090	601878
	KLHL24	kelch like family member 24	3q27.1	ENSG00000114796	611295
	KRAS	KRAS proto-oncogene, GTPase	12p12.1	ENSG00000133703	190070
	LAMA2	laminin subunit alpha 2	6q22.33	ENSG00000196569	156225
	LAMA4	laminin subunit alpha 4	6q21	ENSG00000112769	600133
	LAMP2	lysosomal associated membrane protein 2	Xq24	ENSG00000005893	309060
	LDB3	LIM domain binding 3	10q23.2	ENSG00000122367	605906
	LIAS	lipoic acid synthetase	4p14	ENSG00000121897	607031
	LMNA	lamin A/C	1q22	ENSG00000160789	150330
	LMOD2	leiomodin 2	7q31.32	ENSG00000170807	608006
	LZTR1	leucine zipper like transcription regulator 1	22q11.21	ENSG00000099949	600574
	MAP2K1	mitogen-activated protein kinase kinase 1	15q22.31	ENSG00000169032	176872
	MAP2K2	mitogen-activated protein kinase kinase 2	19p13.3	ENSG00000126934	601263
	MAP3K8	mitogen-activated protein kinase kinase kinase 8	10p11.23	ENSG00000107968	191195
	MEF2C	myocyte enhancer factor 2C	5q14.3	ENSG00000081189	600662
	MIB1	MIB E3 ubiquitin protein ligase 1	18q11.2	ENSG00000101752	608677
	MLYCD	malonyl-CoA decarboxylase	16q23.3	ENSG00000103150	606761
	MRPL3	mitochondrial ribosomal protein L3	3q22.1	ENSG00000114686	607118
	MRPL44	mitochondrial ribosomal protein L44	2q36.1	ENSG00000135900	611849
	MRPS22	mitochondrial ribosomal protein S22	3q23	ENSG00000175110	605810
	MTO1	mitochondrial tRNA translation optimization 1	6q13	ENSG00000135297	614667
	MYBPC3	myosin binding protein C3	11p11.2	ENSG00000134571	600958
	MYBPHL	myosin binding protein H like	1p13.3	ENSG00000221986	619807
	MYH6	myosin heavy chain 6	14q11.2	ENSG00000197616	160710
	MYH7	myosin heavy chain 7	14q11.2	ENSG00000092054	160760
	MYL2	myosin light chain 2	12q24.11	ENSG00000111245	160781
	MYL3	myosin light chain 3	3p21.31	ENSG00000160808	160790
	MYLK2	myosin light chain kinase 2	20q11.21	ENSG00000101306	606566
	MYOM1	myomesin 1	18p11.31	ENSG00000101605	603508
	MYOT	myotilin	5q31.2	ENSG00000120729	604103
	MYOZ2	myozenin 2	4q26	ENSG00000172399	605602
	MYPN	myopalladin	10q21.3	ENSG00000138347	608517
	NEBL	nebulette	10p12.31	ENSG00000078114	605491
	NEXN	nexilin F-actin binding protein	1p31.1	ENSG00000162614	613121
	NF1	neurofibromin 1	17q11.2	ENSG00000196712	613113
	NKX2-5	NK2 homeobox 5	5q34	ENSG00000183072	600584
	NNT	nicotinamide nucleotide transhydrogenase	5p12	ENSG00000112992	607878
	NONO	non-POU domain containing octamer binding	Xq13.1	ENSG00000147140	300084
	NOTCH1	notch receptor 1	9q34.3	ENSG00000148400	190198
	NRAP	nebulin related anchoring protein	10q25.3	ENSG00000197893	602873
	NRAS	NRAS proto-oncogene, GTPase	1p13.2	ENSG00000213281	164790
	OBSCN	obscurin, cytoskeletal calmodulin and titin-interacting RhoGEF	1q42.13	ENSG00000154358	608616
	OPA3	outer mitochondrial membrane lipid metabolism regulator OPA3	19q13.32	ENSG00000125741	606580
	PDHA1	pyruvate dehydrogenase E1 subunit alpha 1	Xp22.12	ENSG00000131828	300502
	PDLIM3	PDZ and LIM domain 3	4q35.1	ENSG00000154553	605889
	PERP	p53 apoptosis effector related to PMP22	6q23.3	ENSG00000112378	609301
	PHKA1	phosphorylase kinase regulatory subunit alpha 1	Xq13.1	ENSG00000067177	311870
	PKD2	polycystin 2, transient receptor potential cation channel	4q22.1	ENSG00000118762	173910
	PKP2	plakophilin 2	12p11.21	ENSG00000057294	602861
	PKP4	plakophilin 4	2q24.1	ENSG00000144283	604276
	PLN	phospholamban	6q22.31	ENSG00000198523	172405
	PMM2	phosphomannomutase 2	16p13.2	ENSG00000140650	601785
	PPA2	inorganic pyrophosphatase 2	4q24	ENSG00000138777	609988
	PPCS	phosphopantothenoylcysteine synthetase	1p34.2	ENSG00000127125	609853
	PPP1CB	protein phosphatase 1 catalytic subunit beta	2p23.2	ENSG00000213639	600590
	PPP1R13L	protein phosphatase 1 regulatory subunit 13 like	19q13.32	ENSG00000104881	607463
	PRDM16	PR/SET domain 16	1p36.32	ENSG00000142611	605557
	PRKAG2	protein kinase AMP-activated non-catalytic subunit gamma 2	7q36.1	ENSG00000106617	602743
	PSEN1	presenilin 1	14q24.2	ENSG00000080815	104311
	PSEN2	presenilin 2	1q42.13	ENSG00000143801	600759
	PTPN11	protein tyrosine phosphatase non-receptor type 11	12q24.13	ENSG00000179295	176876
	QRSL1	glutaminyl-tRNA amidotransferase subunit QRSL1	6q21	ENSG00000130348	617209
	RAF1	Raf-1 proto-oncogene, serine/threonine kinase	3p25.2	ENSG00000132155	164760
	RASA1	RAS p21 protein activator 1	5q14.3	ENSG00000145715	139150
	RASA2	RAS p21 protein activator 2	3q23	ENSG00000155903	601589
	RBM20	RNA binding motif protein 20	10q25.2	ENSG00000203867	613171
	RBM24	RNA binding motif protein 24	6p22.3	ENSG00000112183	617603
	RIT1	Ras like without CAAX 1	1q22	ENSG00000143622	609591
	RRAS	RAS related	19q13.33	ENSG00000126458	165090
	RYR2	ryanodine receptor 2	1q43	ENSG00000198626	180902
	SCN5A	sodium voltage-gated channel alpha subunit 5	3p22.2	ENSG00000183873	600163
	SCO2	synthesis of cytochrome C oxidase 2	22q13.33	ENSG00000284194	604272
	SDHA	succinate dehydrogenase complex flavoprotein subunit A	5p15.33	ENSG00000073578	600857
	SGCA	sarcoglycan alpha	17q21.33	ENSG00000108823	600119
	SGCB	sarcoglycan beta	4q12	ENSG00000163069	600900
	SGCD	sarcoglycan delta	5q33.2-q33.3	ENSG00000170624	601411
	SGCG	sarcoglycan gamma	13q12.12	ENSG00000102683	608896
	SHOC2	SHOC2 leucine rich repeat scaffold protein	10q25.2	ENSG00000108061	602775
	SLC22A5	solute carrier family 22 member 5	5q31.1	ENSG00000197375	603377
	SLC25A3	solute carrier family 25 member 3	12q23.1	ENSG00000075415	600370
	SLC25A4	solute carrier family 25 member 4	4q35.1	ENSG00000151729	103220
	SOS1	SOS Ras/Rac guanine nucleotide exchange factor 1	2p22.1	ENSG00000115904	182530
	SOS2	SOS Ras/Rho guanine nucleotide exchange factor 2	14q21.3	ENSG00000100485	601247
	SPEG	striated muscle enriched protein kinase	2q35	ENSG00000072195	615950
	SPRED1	sprouty related EVH1 domain containing 1	15q14	ENSG00000166068	609291
	SPRY1	sprouty RTK signaling antagonist 1	4q28.1	ENSG00000164056	602465
	SURF1	SURF1 cytochrome c oxidase assembly factor	9q34.2	ENSG00000148290	185620
	SYNE1	spectrin repeat containing nuclear envelope protein 1	6q25.2	ENSG00000131018	608441
	SYNE2	spectrin repeat containing nuclear envelope protein 2	14q23.2	ENSG00000054654	608442
	SYNGAP1	synaptic Ras GTPase activating protein 1	6p21.32	ENSG00000197283	603384
	TAFAZZIN	tafazzin, phospholipid-lysophospholipid transacylase	Xq28	ENSG00000102125	300394
	TBX20	T-box transcription factor 20	7p14.2	ENSG00000164532	606061
	TCAP	titin-cap	17q12	ENSG00000173991	604488
	TGFB3	transforming growth factor beta 3	14q24.3	ENSG00000119699	190230
	TMEM43	transmembrane protein 43	3p25.1	ENSG00000170876	612048
	TMEM70	transmembrane protein 70	8q21.11	ENSG00000175606	612418
	TMOD1	tropomodulin 1	9q22.33	ENSG00000136842	190930
	TNNC1	troponin C1, slow skeletal and cardiac type	3p21.1	ENSG00000114854	191040
	TNNI3	troponin I3, cardiac type	19q13.42	ENSG00000129991	191044
	TNNI3K	TNNI3 interacting kinase	1p31.1	ENSG00000116783	613932
	TNNT2	troponin T2, cardiac type	1q32.1	ENSG00000118194	191045
	TOR1AIP1	torsin 1A interacting protein 1	1q25.2	ENSG00000143337	614512
	TPM1	tropomyosin 1	15q22.2	ENSG00000140416	191010
	TRIM54	tripartite motif containing 54	2p23.3	ENSG00000138100	606474
	TRIM63	tripartite motif containing 63	1p36.11	ENSG00000158022	606131
	TRPM4	transient receptor potential cation channel subfamily M member 4	19q13.33	ENSG00000130529	606936
	TSFM	Ts translation elongation factor, mitochondrial	12q14.1	ENSG00000123297	604723
	TTN	titin	2q31.2	ENSG00000155657	188840
	TTR	transthyretin	18q12.1	ENSG00000118271	176300
	TXNRD2	thioredoxin reductase 2	22q11.21	ENSG00000184470	606448
	VCL	vinculin	10q22.2	ENSG00000035403	193065
	WT1	WT1 transcription factor	11p13	ENSG00000184937	607102
	WWTR1	WW domain containing transcription regulator 1	3q25.1	ENSG00000018408	607392
	XK	X-linked Kx blood group	Xp21.1	ENSG00000047597	314850
	ZBTB17	zinc finger and BTB domain containing 17	1p36.13	ENSG00000116809	604084
