# Supplementary material for: Homozygous Pro1066Arg MYBPC3 Pathogenic Variant in a 26Mb Region of Homozygosity Associated with Severe Hypertrophic Cardiomyopathy in a Patient of an Apparent Non-Consanguineous Family
Source: Life (Basel). 2022 Jul 12;12(7):1035. doi: 10.3390/life12071035 (PMC9316903; doi:10.3390/life12071035)
Supplement: Supplementary file 1 [file life-12-01035-s001.zip › Table S2.xlsx]

## Sheet: Table S2
		Gene	Position (GRCh37)	Ref	Alt	cHGVS	pHGVS	Predicted effect	Father (I:1)	Mother (I:2)	Daughter (II:1)	ClinVar	MAF in gnomAD
		TTN	2:179457337	T	G	NM_001267550.2:c.59395A>C	p.(Lys19799Gln)	missense variant	Het		Het	-	NA
		PPA2	4:106395181	GCG	ACA	NM_176869.2:c.25_27delCGCinsTGT	p.(Arg9Cys)	missense variant		Het		uncertain_significance	4-106395183-G-A: MAF:0.0002597 4-106395181-G-A: MAF:0.1608
		MYBPC3	11:47354878	G	C	NM_000256.3:c.3197C>G	p.(Pro1066Arg)	missense variant	Het	Het	Hom	uncertain_significance	NA
		MYH7	14:23882080	C	A	NM_000257.3:c.5791G>T	p.(Gly1931Cys)	missense variant | splice region variant	Het			-	NA
		SYNE2	14:64430622	G	T	NM_182914.2:c.894G>T	p.(Lys298Asn)	missense variant		Het	Het	-	NA
		SYNE2	14:64453258	G	C	NM_182914.2:c.2236G>C	p.(Val746Leu)	missense variant		Het		-	8.015e-06
		Table S2. Rare variants (MAF<0.001) detected in proband, father and mother. Ref: Reference allele; Alt: Alterated allele; MAF: Minor Allele Frequency; Het: Heterozygous; Hom; Homozygous; NA: Not Applicable.
